# Supplementary material for: The Effect of Lurbinectedin as a Monotherapy and in Combination with Ionizing Radiation on Sarcoma Cell Lines
Source: Cancers (Basel). 2025 Sep 7;17(17):2930. doi: 10.3390/cancers17172930 (PMC12428446; doi:10.3390/cancers17172930)
Supplement: Supplementary file 1 [file cancers-17-02930-s001.zip]

Archive with 1 entries (1 files):
- cancers-3817193-supplementary.mp4
